# Supplementary material for: PI3Kδ Sustains Keratinocyte Hyperproliferation and Epithelial Inflammation: Implications for a Topically Druggable Target in Psoriasis
Source: Cells. 2021 Oct 2;10(10):2636. doi: 10.3390/cells10102636 (PMC8534452; doi:10.3390/cells10102636)
Supplement: Supplementary file 1 [file cells-10-02636-s001.zip]

Archive with 1 entries (1 files):
- cells-1390868-supplementary.pdf
